# Supplementary material for: Design of Monitoring Systems for Contaminant Detection in Water Networks Under Pipe Break-Induced Events
Source: Sensors (Basel). 2025 Aug 27;25(17):5320. doi: 10.3390/s25175320 (PMC12431176; doi:10.3390/s25175320)
Supplement: Supplementary file 1 [file sensors-25-05320-s001.zip]

Archive with 1 entries (1 files):
- sensors-3788140-supplementary.pdf
